# Supplementary material for: Usefulness of Oral Fluid for Measurement of Methylone and Its Metabolites: Correlation with Plasma Drug Concentrations and the Effect of Oral Fluid pH
Source: Metabolites. 2023 Mar 24;13(4):468. doi: 10.3390/metabo13040468 (PMC10143603; doi:10.3390/metabo13040468)
Supplement: Supplementary file 1 [file metabolites-13-00468-s001.zip]

Archive with 1 entries (1 files):
- metabolites-2259090-supplementary.pdf
